# Supplementary material for: Rhizospheric Bacillus isolates control Fusarium wilt on cotton and enhance plant biomass and root development
Source: Front Microbiol. 2025 May 2;16:1580937. doi: 10.3389/fmicb.2025.1580937 (PMC12081333; doi:10.3389/fmicb.2025.1580937)
Supplement: Supplementary file 1 [file Data_Sheet_1.zip]

Archive with 16 entries (16 files):
- Figure 1.tif
- Figure 2.docx
- Figure 3.docx
- Figure 4.tiff
- Figure 5A.tiff
- Figure 5B.tiff
- Figure 5C.tiff
- Figure 5D.tiff
- Figure 5E.tiff
- Figure 5F.tiff
- Figure 6A.tiff
- Figure 6B.tiff
- Figure 6C.tiff
- Figure 6D.tiff
- Figure 6E.tiff
- Figure 6F.tiff
